# Supplementary material for: One Heat Shock Transcription Factor Confers High Thermal Tolerance in Clematis Plants
Source: Int J Mol Sci. 2021 Mar 12;22(6):2900. doi: 10.3390/ijms22062900 (PMC7998627; doi:10.3390/ijms22062900)
Supplement: Supplementary file 1 [file ijms-22-02900-s001.zip]

Archive with 2 entries (1 files):
- Supplementary File-8/
- Supplementary File-8/Supplementary File-8.docx
